# Supplementary material for: Superlow Power Consumption Artificial Synapses Based on WSe2 Quantum Dots Memristor for Neuromorphic Computing
Source: Research (Wash D C). 2022 Sep 13;2022:9754876. doi: 10.34133/2022/9754876 (PMC9513833; doi:10.34133/2022/9754876)
Supplement: Supplementary Materials — Figures and figure captions: Figure S1: the cross-sectional SEM image of the WSe2 QDs/LSMO/STO device. Figure S2: XPS analysis result of the LSMO/STO device. Figure S3: XPS wide spectra of the WSe2 QDs/LSMO/STO device. Figure S4: the I-V curves of the Ag/LSMO/STO device without spin-coated WSe2 QDs layer. Figure S5: schematic diagram of the pulse waveforms applied to the device for PPF simulation. Figure S6: the schematic diagram of the crossbar based on the WSe2 QDs device. Figure S7: the neural core. Figure S8: schematic diagram of digital image input. Tables and table captions: Table S1: key parameters compared with other QDs-based memristors. Table S2: the defect formation energies of defect configurations for WSe2. Table S3: D/A and A/D attributes. [file 9754876.f1.zip]

Archive with 2 entries (2 files):
- Revised Supplementary Material (Clean Version).docx
- Revised Supplementary Material (with Highlighted Changes).docx
